# Supplementary material for: Determination of intertidal macroalgae community patterns using the power law model
Source: PLoS One. 2022 Nov 7;17(11):e0277281. doi: 10.1371/journal.pone.0277281 (PMC9639843; doi:10.1371/journal.pone.0277281)
Supplement: S1 Table — (XLSX) [file pone.0277281.s001.xlsx]

## Sheet: Sheet1
Species	Abbreviation	Pi	Ɛi	δi
Jania pedunculata var. adhaerens	Jpa	0.01	0.1976	0.3054
Alatocladia yessoensis	Ay	0.015	0.0915	0.2213
Chondria crassicaulis	Cc	0.6	-0.0881	0.1946
Grateloupia acuminata	Gac	0.005	-0.0591	0.011
Chondrus ocellatus	Coc	0.005	-0.0591	0.011
Chondrus nipponicus	Cn	0.23	-0.1866	0.0795
Corallina officinalis	Cof	0.75	0.1101	0.3792
Ahnfeltiopsis flabelliformis	Af	0.005	-0.0591	0.011
Gelidium amansii	Gam	0.005	-0.0591	0.011
Callophyllis adnata	Ca	0.07	0.2155	0.4267
Chondracanthus intermedius	Ci	0.36	-0.0881	0.1923
Petalonia binghamiae	Pb	0.005	-0.0591	0.011
Sargassum thunbergii	St	0.365	0.0461	0.3268
Ishige okamurae	Io	0.18	0.1027	0.3587
Ulva australis	Ua	0.79	-0.105	0.1574
